# Supplementary material for: A Conceptual Review of Loneliness in Adults: Qualitative Evidence Synthesis
Source: Int J Environ Res Public Health. 2021 Nov 2;18(21):11522. doi: 10.3390/ijerph182111522 (PMC8582800; doi:10.3390/ijerph182111522)
Supplement: Supplementary file 1 [file ijerph-18-11522-s001.zip]

Archive with 6 entries (6 files):
- SupplementaryMaterial S1.MansfieldSearchStrategydocx.pdf
- SupplementaryMaterial S2.Mansfield.ExcludedStudies.pdf
- SupplementaryMaterial S3.Mansfield.IncludedStudies.pdf
- SupplementaryMaterial S4.Mansfield.QualityPublished.pdf
- SupplementaryMaterial S5.MansfieldQualityGL.pdf
- SupplementaryMaterial S6.Mansfield.CerQual.pdf
